# Supplementary material for: Differential Responses to UV-A Stress Recorded in Carotenogenic Microalgae Haematococcus rubicundus, Bracteacoccus aggregatus, and Deasonia sp
Source: Plants (Basel). 2022 May 27;11(11):1431. doi: 10.3390/plants11111431 (PMC9183108; doi:10.3390/plants11111431)
Supplement: Supplementary file 1 [file plants-11-01431-s001.zip]

Archive with 3 entries (3 files):
- suppl file/Supplementary file S1.pdf
- suppl file/Supplementary file S2.pdf
- suppl file/Supplementary file S3.pdf
